# Supplementary material for: Multiplex single-nucleotide polymorphism typing of the human Y chromosome using TaqMan probes
Source: Investig Genet. 2011 May 31;2:13. doi: 10.1186/2041-2223-2-13 (PMC3130649; doi:10.1186/2041-2223-2-13)
Supplement: Additional file 2 — Table S2. List of the primers used for the amplification of every assay implemented in the OpenArray. [file 2041-2223-2-13-S2.XLS]

## Sheet: Sheet1
Assay Name	Forward Primer Sequence (5' to 3')	Reverse Primer Sequence (5' to 3')
M96	GCTGTGATGTGTAACTTGGAAAACA	CCACCCACTTTGTTGCTTTGTAAA
M9	CTGCAAAGAAACGGCCTAAGATG	TGCATAATGAAGTAAGCGCTACCTT
M9 (replicate)	CTGCAAAGAAACGGCCTAAGATG	TGCATAATGAAGTAAGCGCTACCTT
M89	TGGATTCAGCTCTCTTCCTAAGGTT	AGCAAAGGTAGCTGCAACTCA
M81	GCACTATCATACTCAGCTACACATCTC	GCACTAATTTGTAGCCTAGGAGCAA
M75	GACTTGTCAAAAGCCAAAACAGATTTCT	ACAGAGGCATTTGTGAATTTTTATTCTTATAAAGG
M72	CGTTCTTGTATAGTAGCTCACTGATAGC	GCGGTAAGATCTGTCTGTCACA
M70	GCCCACTATACTTTGGACTCATGT	GCTGGACTATAGGGATTCTGTTGTG
M68	GGCCAGATGTGAACTCAAAGATGT	CACAATCTCATTTTTCTTTTAGGACACGT
M56	AGAAACTGAAGTACAAATGCAATGGGA	CATCCTGTAGTACTATTTTGCTTCTGACA
M47	GCTGGAGGAAGTACCTGCTAAATTT	GGCTGAAATCAATCCAATCTGTAAATTTTATGT
M45	TGTGGACTTTACGAACCAACCTTTT	CCTGGCCTGGACCTCAGA
M37	TGTGAGTATTTATTTAATGGAGCAAGGAACA	AAGATGAAGTCACACACACCAATCA
M35	CATGGTCCCTTTCTATGGATAGCAA	GCTGTGGTGAATGAACAACTAATCC
M33	CATAGGCTGAGACAAGATCTGTTCA	CCTTACAATGGGAGTCACTCAGTT
M26	GTGGTAAAGTTTTATTACAATTTTTTTAAACCAAGATTCAAT	AAACATGACGAAATCTGCAGCAAAA
M223	GCTGGAGTCTGCACATTGATAAATT	AGTCGTGGAGGCAAGTATGC
M216	CAACCAGTTTTTATGAAGCTAGAAAAAAATTCC	GCAAAAGATAATTGTTCCAGGGTAAGC
M214	GCTGATTTTGCTGCTGATACAACA	CCTGGGAGACAGTGTGAGACA
M207	TCCCTGAAGAAGGAAAAAACGTTACA	TGGAGTCTGACTTCTTTTGCCAATT
M201	TGTGACACTGCAATAGTTACTACTTGAG	CAGCTTCATCCAACACTAAGTACCT
M2	CCTTGGGCTCCCCTGTTTAAAA	GAAAATACAGCTCCCCCTTTATCCT
M173	GCACAGTACTCACTTTAGGTTTGC	CCTGAAAACAAAACACTGGCTTATCA
M172	CTGCCTCTCAGTATCAACAGGTAAA	GCCAGGTACAGAGAAAGTTTGGA
M170	TCATGTTTGTTCAAATAATTGCAGCTCTT	GTGAGACACAACCCACACTGA
M168	GCTGTGTGGAGTATGTGTTGGA	AACATCTCTTACCCAAACTGCTAAAACT
M158	ACTGCCTACCCTCCTTGGAA	CCCTTCTGGGTTTGATGATTCTGAT
M157	CCAGGCCAGGAGATAGTAGGATTTA	TGACAGTGGCACCAAAGGT
M137	GGGAACAGGGAAGTCGGTTTAATAA	ATGTGATCAACTTCTTTCCCTCAACA
M124	GCAACACCAGAATCTAACAAAGCAA	GCAAAGTTGAGGTTGCACAAACTC
M123	CTAACACAGAGCAAGTGACTCTCAA	GTGTTGCCCAGGAATTTGCATT
M122	TTGCCTTTTGGAAATGAATAAATCAAGGT	GGCGATGCTGATATGCTAGTTCA
M119	CCGCAGTGCTATGTGTTTATTTGG	GATGTAGAAAAATGTTATGGGTTATTCCAATTCA
M69	GTAGCCTGTTCAAATCCAAAAGCT	TCTCCCCTTAGCTCTCCTGTTTT
M67	GCTCTATCTTCAAGTACGTGTCCTAAA	TGATTATAGAAGCAAAGAGTCTTTTCACTTGT
M12	TCAAGTGATCACCCCCATACAGA	CACTGGGAGACCAAGGATCAC
M73	ACTTATCTGCAGTATTGTAAAACAATAGTTCCA	CATGTTGAGGTCCTTTGTGATTCCT
M18	GTCTACTCACCAGAGTTTGTGGTT	GGCCACTTAACAAACCCCAAAAT
M128	AGAGGTGAGATAAAAACAAAGCAGTGT	CACAGTTCAATTCTTGTCTGTTGCA
M174	CGTTCTTCTCCGTCACAGCAAA	GCAAATGCACCCCTCACTTC
M242	AAAGTTTGTGCAAAAAGGTGACCAA	GGGCTTTCAGCATAATACCTTACCT
M267	CAAGTCTGGATAGCGGATTCGAT	GCATCAGCTAGATTGTGTTCTTCCA
M269	CATGCCTAGCCTCATTCCTCTAAAA	CTTCTTTTGTGTGCCTTCTGAGG
M304	TGTGGGATTTTTTTAGATGTGTTCAATTTGAA	GCTTCTAGCTTCATCTGCATTGTAC
M335	GCACAGTACTCACTTTAGGTTTGC	CCTGAAAACAAAACACTGGCTTATCA
P43	GGCGGGCGCCTGTA	GAGTGCAGTGGTGGGATCT
M92	TCTTGGACTTAAAGGTGGCTTGAC	TTGTGTCCAGCTCTTTTACATGAACT
P31	AGGCTGCGTGTTCCCTATTTT	AGTGTGAGACTCCATCGCAAAA
M27	GCCCAGCTGAAACAATAGTTCTTC	TCGTATTGTCTGGTTCTCAACACATC
M52	TCCCTGGCCAATAAAGGTGTTTT	GACGAAGCAAACATTTCAAGAGAGA
M62	CACCATTAGAAACAAAGGACTTAAACTAGGA	GCCATGGCACTACAATCTAAGAAAC
M365	ACAAGGTGAGGAGATTGAGACCAT	CCACCACACCCGGCTAATTTT
M343	GCCACCCTAGCCTTTTAAATATGCA	GTGCCTGGCAGCATAGC
M153	AATATACCCCGAAAGTTTTATTTTATTCCATTTTATAATT	TTCTCAGACACCAATGGTCCTATCT
P15	AGAGCCAATGCTTGAGGTTCTG	CAGCCCACTTGTGGACTTTATCTAA
M215	ATACTGTAGTAAAGAAATATTCTCAAACTGTTGGT	CAGAAGCATCAGCTGGAACAGT
M78	TTTCTGCATTACTCCGTATGTTCGA	AGCAAGTACTATGACCAGCTTATTTTGAA
U152	GTCAATGGTAGTTTAATGGGAGTAGCA	ACATTCCACGCTTGAGGATAAGAAA
P147	GGACTGGGCAAGTAATGCTAACT	CCCAGCAGACAGCTCAAATATATGA
P177	CACCATGCCAGGCCAAAA	CTTCCACTCAGGGTCTACTTCTG
SRY2627	AGCCGCTTCACCCTGTAG	GCTTCCGGGCCAAGGA
M222	TGCCCTTCAGAGCATTCCTAATC	CAAGATCCCAGAACTGTCTAACTTTCA
U106	GTGCATAGGGATTCCTGAATAGCAA	GGAAGGCAGGTATTCAGAGAAGAAG
U198	CAATATATCCCACTTGCTTCACTTTGT	GGTGATTTGAACTTGAGGCTCAGT
SRY10831.2	GACACAAGGCACCACATAGGT	AGTATCTGGCCTCTTGTATCTGACT
P287	CCTCTGGAACCTCCTGACTGA	CTAAAGCCACTGGCACTGAATG
M65	TCAAACCAAAGGCTACCCATTCC	GAAGTCTGGCATCTGCAAAATCC
M126	GCAGTGCTTGAAACCGAGTT	GGGAAACACAATTAAGCATCTGACA
M253	GATGCTCAGCTAACTAGTCCTGTTT	GCAAGCATCATAGTAAACAAGGACTCA
P215	GTTTTGGGCCTGGAATGTAGACT	GCTTTCCACAAATTACTACACACACAA
M160	ACTTATCTGCAGTATTGTAAAACAATAGTTCCA	TTGTGATTCCTCTGAACGTCTAACC
M410	TGGAGGCTTCTGAACCAGTTAATTC	CAGGCTGGAAGAGTAGCTAAAGAAA
P66	CCTTGGACAAGCACTTACAGTACAT	CTGTTGGCAGATCCCAGGAA
P107	TGTCACCATGCCCAGCTAATTTT	AGGCGGGCGGATCAC
P37.2	CAAGCATAGTGATAGGGTGGGATT	AGGCGGGAATCCATTCAGATG
P297	AGGTGTCTGCACTCAATCTCTTTT	TGGAAAGGAACATAGCCAAAGATGT
M317	ACTTAGATGGTCTCATAAGGTTTCTGATACA	GAGGCACAAAGGATGAAAAGGATTT
P56	AGCTAGACAGCTAGATAACAGGTGATT	CACCTATCTATCCCAATATGTATCCATCATCT
P58	CTCCCTTCCAGCAATGACATTTG	CTCTGCAAGCTGGTCAATATTTGG
M390	ACAAGGTGAGGAGATTGAGACCAT	CCACCACACCCGGCTAATTTT
M340	CGTGTCCTAAAAGAAAATGAGATTGTGAA	GCATTTCTTTGATTATAGAAGCAAAGAGTCT
P81	CCTCCTGAGTAGCTGGGACTA	TCCTGGCTAACATGGTGAAACAC
M205	GTATAATACTGTGGTTGGAAAGCACTAAAA	TGCCAAATAAGATTGTTTTGCCTGTT
M319	ATACTGTAGTAAAGAAATATTCTCAAACTGTTGGT	CAGCTGGAACAGTTAGAAAGTCAGT
M339	GGATCTGGAAAGGAAGGAAGAAGAA	CTGCAAAAGTCTCTTGTGGGAAAA
M318	TCCCTTCGTTAGGTTTTGGATTGG	CCTGATGTGGTATTACTAACAAATAGAGTTTCT
M289	GGCCAGATGTGAACTCAAAGATGT	TCACAATCTCATTTTTCTTTTAGGACACGTA
M241	GATAAACCGTGCTGTCTAGTTCACT	TGCACAAACTTTCTATGCCGTAGA
M231	CTGGAAAATGTGGGCTCGTTT	TTTGACACCACAGAAATTACAGGTATGA
P2	AGGTTTTGGATCTTCATGCTGGTT	AGCTCCAGCCATCTTTTCCTTAAG
P41.2	CTGAACATATCTCCTGAGACAAGCA	AGGCGGGAATCCATTCAGATG
M379	TGTGACACTGCAATAGTTACTACTTGAG	CAGCTTCATCCAACACTAAGTACCT
M357	TTTGGTTTGTTGGAAGGCAGATTTTT	GGAACCAGTGCTCCTTATAGTTAGG
M377	TATGCATTTGTTGAGTATATGTCAAATTG	CAGCTTCATCCAACACTAAGTACCT
P76	GGCGGAGCTTGCAGTGA	CCTGGGCTATCTGAGAGCTTTT
P105	GGTTTTAAGTCAAGTAGTGTTTTTCAAGATCA	CCGAGATCGCACCACTGT
P20	TCTGACTCTCCTACTGGAACATGAT	CGCACATGAATCCTGGTTTTGT
M284	AGCAGAGGCAACAAATGTAATACTAATGT	GGCAGTAAGTATGCATTGTGTTTGT
P109	GCCTGGCCCTTTCTTTATTTGTAA	GTTCACCTCCTGGGAGTATTAAACC
V12	CTGAGTTGGATTGTTTTAAGTTGAAATCTCA	GGTCTCTCTTCATGTGCTGTACA
V13	TGGAGGACAAAGCATGTTACTGT	CAGCCTGACCAACATAAAGAAATCC
P256	GGCCTTTCTGCCCTACACTAGATA	GGAAATCATCTCCCAACTTGTCTGT
V65	CCTTTGTGATGATCCAGTTCCAGTT	ACAGTAAATAAGCTAGGGAAAAGAAAGTGTT
V22	TGCTTCAGCTAGTTTTCTCGTTACC	ATATGGGCTCTGGCATCTTAAGAAG
PK5	AGCTAAGGGAATATCAAAACAACCGAAT	GCAAGGTAAGAACATTAGTTCCAGGTA
M285	CCCTGTGTTTCCATTTCTCTTTTCC	GAATCCGCTATCCAGACTTGGTAT
M204	GCCTCACGAACCCGAAGAG	ACTGGCTTTCTCAGACCATTAACAA
P123	AAATATCCACCCCAAAACCCCTAAA	GGTGTACTTTAAAAGTCAGGATCCTTACA
P95	CCACAAAGTGCTGGGATTACAG	GTAGCCAGGCTTATACGACAATAGT
M329	AGCAGATTTGTGGGAAACTAATGAGA	CATGTGGGAATGCTGAGAAATGAAG
P98	GCAGAGCTTGCAGTGAGTTG	GATGTAGTCAGCATGTAGAGGGTTAC
L23	TTGCAGGGAGCCAAAATTGTG	ATTTGGGTAGATGGCTAGTAATAAGATTGTG
P75	GCAGGAGAATGGCGTGAAC	AGGCTGGAGTGCAGTGG
P312	GGGCAACTTTGGAATACGTATTTTCTT	AGAAGACACAAGATGCCTTGGT
V6	CTGTCCCTGATAGTTGCTGTGATT	TGAGTGAGCTTCTCTCCAAATGC
P279	GGATCTGGAAAGGAAGGAAGAAGAA	CCTTGAAATTTCCCTGCAAAAGTCT
M419	CTCTATTTGCTCGCAGTTGTTCC	TTTCATCCTGCAAAGGTTCTGTGTA
M287	CCCTGTGTTTCCATTTCTCTTTTCC	ATCGAATCCGCTATCCAGACTT
M281	GCAACACCAGAATCTAACAAAGCAA	GCAAAGTTGAGGTTGCACAAACT
P81	TCCTGGCTAACATGGTGAAACAC	CCTCCTGAGTAGCTGGGACTA
L21	CTCCTCAGCAACAGTAAAACAGATG	GGAAGCATTCAGAAGCAGGTTATTC
Apt	GCATTGAGCTTATCCTGGTCAAATT	TCTTTAGACATTGCCAAATATTCTGGAGTT
P259	TCCTCGACTGTCAGGCTAACA	GCTGTTGCCTTCGGTGATGA
M203	GAGTGCCAAGCTGAGGATGA	AAATTCTGCTGTGCTCTCCA
M145	GCCTCCACGACTTTCCTAGAC	GCTAGGTTCCTCCCACTCCTT
P311	GTCTTGCCCCAAACACACTTTT	GCAGGAGTAATTGGAGAAGTTGCAT
M21	TGTGGGTAATAGGCATGTCTCTGTA	CAGAAGAATCAACAAACTGGAAGCT
P72	AGAGGCTCTTGGGATGATTACCA	AGCAGAGGCAGTTTTCTCAGATG
